# Supplementary material for: Genome-wide analysis of the common bean (Phaseolus vulgaris) laccase gene family and its functions in response to abiotic stress
Source: BMC Plant Biol. 2024 Jul 19;24:688. doi: 10.1186/s12870-024-05385-x (PMC11264805; doi:10.1186/s12870-024-05385-x)
Supplement: Supplementary file 1 — Supplementary Material 1 [file 12870_2024_5385_MOESM1_ESM.xls]

## Sheet: Sheet1
Gene name	Gene id	Protein length	Molecular weight	isoelectric point	instability index	aliphatic index	grand average of hydropathicity score	Subcellular localization
PvLAC1	Phvul.001G122100.1.v2.1	219	23602.1	7.69	26.22	95.75	0.016	chloroplast
PvLAC2	Phvul.001G246700.2.v2.1	585	65093.4	9.26	35.24	81.15	-0.25	chloroplast
PvLAC3	Phvul.002G031600.1.v2.1	564	62532.3	7.29	33.58	79.86	-0.146	vacuole
PvLAC4	Phvul.002G031700.1.v2.1	562	62215.1	7.69	35.48	84.5	-0.092	chloroplast
PvLAC5	Phvul.004G086400.1.v2.1	552	61441.1	6.52	32.24	80.47	-0.132	cytosol
PvLAC6	Phvul.004G087000.1.v2.1	502	56611.8	9.21	30.22	79.02	-0.32	mitochondrion
PvLAC7	Phvul.006G065800.1.v2.1	556	61202.7	9.29	25.59	93.6	0.004	chloroplast
PvLAC8	Phvul.006G074000.1.v2.1	573	63630.9	9.04	37.71	81.99	-0.073	vacuole
PvLAC9	Phvul.007G086400.1.v2.1	567	63717.3	6.59	35.77	77.83	-0.195	chloroplast
PvLAC10	Phvul.007G086500.1.v2.1	566	63424.1	7	34.83	75.05	-0.174	chloroplast
PvLAC11	Phvul.007G093200.1.v2.1	292	31907.6	9.18	21.17	90.48	-0.047	chloroplast
PvLAC12	Phvul.008G100400.1.v2.1	580	63956.4	9.07	28.26	86.5	-0.046	chloroplast
PvLAC13	Phvul.008G100500.2.v2.1	578	64042.7	9.37	24.61	84.12	-0.094	cell wall
PvLAC14	Phvul.008G106475.1.v2.1	491	54097.8	9.48	19.84	80.59	-0.173	cytosol
PvLAC15	Phvul.008G107100.1.v2.1	560	61195.2	8.8	26.05	92.88	0.03	chloroplast
PvLAC16	Phvul.008G112100.1.v2.1	527	59628.3	7.3	30.91	76.2	-0.208	peroxisome
PvLAC17	Phvul.008G112200.1.v2.1	570	63692	8.3	35.54	84.12	-0.046	chloroplast
PvLAC18	Phvul.008G119000.1.v2.1	584	65204.7	10.06	33.73	82.45	-0.126	chloroplast
PvLAC19	Phvul.008G119201.1.v2.1	220	23979.4	8.79	32.01	78.82	-0.03	chloroplast
PvLAC20	Phvul.008G220300.1.v2.1	610	67160.7	7.63	35.88	84.54	-0.13	chloroplast
PvLAC21	Phvul.008G226700.1.v2.1	553	61039.6	7.34	33.97	85.46	-0.082	chloroplast
PvLAC22	Phvul.008G252800.1.v2.1	573	62823	8.93	29.9	85.24	-0.017	chloroplast
PvLAC23	Phvul.008G263100.1.v2.1	555	61319.9	9.5	28.19	93.37	-0.003	chloroplast
PvLAC24	Phvul.009G027800.1.v2.1	292	31834.5	8.79	23.01	90.45	-0.016	cytosol
PvLAC25	Phvul.010G005900.1.v2.1	567	62766	6.42	32.9	79.89	-0.136	vacuole
PvLAC26	Phvul.010G073800.1.v2.1	557	60820.1	9.26	29.58	91.49	-0.012	chloroplast
PvLAC27	Phvul.010G115300.1.v2.1	572	63541.7	7.65	33.3	88.06	-0.116	cytosol
PvLAC28	Phvul.011G062600.1.v2.1	581	64332.6	9.34	32.13	81.67	-0.121	chloroplast
PvLAC29	Phvul.L007343.1.v2.1	590	65650.1	9.24	33.99	83.24	-0.16	chloroplast
