# Supplementary material for: Genome-wide analysis of the common bean (Phaseolus vulgaris) laccase gene family and its functions in response to abiotic stress
Source: BMC Plant Biol. 2024 Jul 19;24:688. doi: 10.1186/s12870-024-05385-x (PMC11264805; doi:10.1186/s12870-024-05385-x)
Supplement: Supplementary file 2 — Supplementary Material 2 [file 12870_2024_5385_MOESM2_ESM.xls]

## Sheet: Sheet1
Duplication gene pair	Ka	Ks	Ka/Ks
PvLAC2/PvLAC8	0.305726	2.73528	0.111771
PvLAC2/PvLAC20	0.0937525	0.794051	0.118069
PvLAC7/PvLAC23	0.0825998	0.572319	0.144325
PvLAC8/PvLAC22	0.105692	0.630401	0.167658
PvLAC8/PvLAC20	0.294344	1.72673	0.170463
PvLAC15/PvLAC21	0.235308	1.8416	0.127774
PvLAC15/PvLAC23	0.190589	1.48846	0.128044
PvLAC16/PvLAC25	0.284519	2.0161	0.141123
PvLAC18/PvLAC28	0.225949	1.56995	0.143921
PvLAC21/PvLAC23	0.232961	2.36692	0.0984238
PvLAC28/PvLAC29	0.122468	0.792505	0.154533
